# Supplementary material for: Shift in VEGFA isoform balance towards more angiogenic variants is associated with tumor stage and differentiation of human hepatocellular carcinoma
Source: PeerJ. 2018 Jun 5;6:e4915. doi: 10.7717/peerj.4915 (PMC5993022; doi:10.7717/peerj.4915)
Supplement: Supplemental Information 7 — Spreadsheets of the file contain raw data on fractions of VEGFA isoforms and TBP-normalized data on expression levels of VEGFA isoforms in all examined tissue samples. These data were used for plot generation and statistical analysis. More detailed information on each of spreadsheets is present in “Legend” sheet of the file. [file peerj-06-4915-s007.xls]

## Sheet: Legend
Supplemental Data S4
Detailed Legend For Sheets:
Expression Levels:	The sheet contains data on expression levels of different VEGFA transcripts and transcript groups.
	Copy numbers obtained for transcripts of interest are normalized to copy numbers obtained for reference TBP gene.
	Values obtained this way were used in statistical analysis to estimate changes in expression levels of VEGFA transcripts.
Fractions of VEGFA-total:	The sheet contains data on fractions of different VEGFA transcripts in the total pool of VEGFA transcripts estimated using VEGFA-total primers.
	Fractions of following VEGFA transcripts were estimated: VEGFA-189, VEGFA-165, VEGFA-121, VEGFA-xxxb, VEGFA-intron5 (unspliced VEGFA transcripts retaining exon 5 sequence).
	Values for each sample were calculated as ratios of copy numbers obtained for VEGFA transcripts in the same sample.
Fractions of VEGFA-spliced:	The sheet contains data on fractions of different VEGFA transcripts in the total pool of mature VEGFA transcripts estimated by subtracting VEGFA-intron5 copy number from VEGFA-total copy number.
	Fractions of following VEGFA transcripts were estimated: VEGFA-189, VEGFA-165, VEGFA-121, VEGFA-xxxb.
	Values for each sample were calculated as ratios of copy numbers obtained for VEGFA transcripts in the same sample.
Fractions of Sum of Isoforms:	The sheet contains data on ratios between major VEGFA isoforms (VEGFA-189, VEGFA-165 and VEGFA-121) expressed in HCC and non-tumorous liver tissue.
	Fractions of VEGFA-189, VEGFA-165 and VEGFA-121 were calculated by dividing copy number obtained for single isoform by summarized copy number for all three variantstaken together.
	Since VEGFA-189, VEGFA-165 and VEGFA-121 comprise the majority of VEGFA isoforms in liver and HCC tissue, no other isoforms were taken into account for these calculations.

## Sheet: Expression Levels
Case	Tissue Type	VEGFA-total	VEGFA-intron5	VEGFA-spliced	VEGFA-xxxb	VEGFA-189	VEGFA-165	VEGFA-121
		VEGFA/TBP Ratio	VEGFA/TBP Ratio	VEGFA/TBP Ratio	VEGFA/TBP Ratio	VEGFA/TBP Ratio	VEGFA/TBP Ratio	VEGFA/TBP Ratio
Case	Tissue Type	VEGFA-total	VEGFA-intron5	VEGFA-spliced	VEGFA-xxxb	VEGFA-189	VEGFA-165	VEGFA-121
1	Non-Tumor	47.8744	3.47425	44.4001	2.13977	21.8114	17.3632	9.94003
1	Tumor	34.9871	1.84993	33.1372	0.841827	10.3891	17.8382	15.3188
2	Non-Tumor	48.9283	2.24884	46.6794	1.09998	15.6295	16.1598	10.3919
2	Tumor	166.515	6.43798	160.077	6.43296	19.583	62.2292	80.1026
3	Non-Tumor	91.9922	7.9907	84.0015	1.06366	56.5951	25.8262	16.7251
3	Tumor	155.327	5.36286	149.964	17.9684	20.6592	69.8776	43.5235
4	Non-Tumor	45.6342	9.0187	36.6155	0.891139	20.0923	17.9978	12.0992
4	Tumor	70.1423	11.9535	58.1888	1.15542	16.3867	27.5296	29.3592
5	Non-Tumor	84.4854	6.73113	77.7543	4.77499	42.7847	22.7799	13.7072
5	Tumor	30.0916	0.823892	29.2677	1.15994	7.57265	11.3537	11.4172
6	Non-Tumor	44.4266	2.9883	41.4384	0.557759	31.4963	18.8885	15.2401
6	Tumor	28.4276	1.00979	27.4178	0.571633	8.74266	16.3185	9.40375
7	Non-Tumor	36.5879	1.50376	35.0841	0.710803	19.4554	15.0182	11.3008
7	Tumor	94.4124	0.492518	93.9199	3.98434	13.9799	48.4235	28.0775
8	Non-Tumor	70.0585	1.32098	68.7375	0.789722	35.5501	27.9408	20.2354
8	Tumor	43.9181	1.28515	42.6329	1.37739	1.38086	19.8446	21.1812
9	Non-Tumor	39.7095	0.0155876	39.694	2.8312	8.19452	11.0677	9.72912
9	Tumor	74.9111	1.07009	73.841	2.2006	13.7616	42.1055	23.0089
10	Non-Tumor	55.0237	5.47232	49.5514	0.911594	35.8507	15.2803	10.3922
10	Tumor	36.3238	1.03595	35.2879	1.26702	13.3822	12.9851	11.0549
11	Non-Tumor	33.5472	0.366005	33.1812	3.6086	12.6126	17.7324	11.3823
11	Tumor	58.3493	0.568488	57.7808	1.81292	7.79872	30.8546	25.5145
12	Non-Tumor	41.726	2.15359	39.5724	2.4328	9.13876	13.6544	10.6879
12	Tumor	53.6433	4.00023	49.643	1.62544	25.6012	20.9298	22.2611
13	Non-Tumor	77.0321	26.5172	50.5149	2.86466	35.8284	19.5763	14.4594
13	Tumor	63.3834	2.59363	60.7898	1.19271	13.0237	29.0662	36.5442
14	Non-Tumor	61.9655	4.32507	57.6404	1.54819	41.3479	20.732	15.2753
14	Tumor	39.4527	4.13772	35.315	1.01	7.65284	19.5229	15.4439
15	Non-Tumor	56.9358	2.40102	54.5347	1.35772	30.5844	27.9695	23.2066
15	Tumor	70.2983	5.79959	64.4987	1.5695	9.71694	24.6667	14.8163
16	Non-Tumor	43.0614	2.68198	40.3794	1.25079	19.594	17.1612	13.7555
16	Tumor	23.6487	0.429015	23.2197	0.390577	2.43279	7.88498	11.9479
17	Non-Tumor	58.5026	3.44771	55.0549	1.42564	28.0431	20.3319	19.5315
17	Tumor	73.6216	7.89057	65.731	1.75385	37.4427	27.1862	23.4235
18	Non-Tumor	55.2959	7.0376	48.2583	1.86514	21.188	21.3539	15.8123
18	Tumor	54.8786	9.3514	45.5272	1.3892	8.35264	27.6049	18.1059
19	Non-Tumor	57.4201	2.41779	55.0024	1.14626	34.0773	21.6324	19.8192
19	Tumor	49.1209	3.28475	45.8362	0.80053	15.6471	25.1087	17.7734
20	Non-Tumor	41.5044	3.14594	38.3585	3.6611	9.06945	12.9136	13.088
20	Tumor	11.104	0.0119433	11.0921	0.668982	1.01104	3.04115	7.02583
21	Non-Tumor	116.419	16.7115	99.7079	2.44953	43.3751	29.1106	39.1555
21	Tumor	40.9221	2.97506	37.9471	1.45491	12.1043	19.1119	22.2185
22	Non-Tumor	36.0268	1.13029	34.8965	1.14653	7.06365	11.8903	14.8037
22	Tumor	45.2474	0.116987	45.1304	2.21038	5.25791	13.9615	21.3406
23	Non-Tumor	84.244	17.4882	66.7558	1.9942	17.1166	26.0809	20.0543
23	Tumor	66.0417	15.2589	50.7829	1.86835	8.91814	17.5913	13.7245
24	Non-Tumor	118.533	12.0061	106.527	1.41599	33.5083	35.1071	23.6194
24	Tumor	97.8549	4.10255	93.7523	2.66898	22.3193	40.9606	22.7045
25	Non-Tumor	88.0565	4.69777	83.3587	2.36857	25.3605	36.4979	26.1381
25	Tumor	77.8569	17.4203	60.4366	3.61436	15.9646	28.4065	23.2767
26	Non-Tumor	70.9459	2.64997	68.2959	4.8582	24.5494	28.2078	18.2882
26	Tumor	48.4701	1.79364	46.6764	0.537323	8.19812	29.3777	7.25276
27	Non-Tumor	74.5368	21.5189	53.0179	2.63354	30.5083	23.5804	18.4057
27	Tumor	36.5332	3.02673	33.5065	1.32186	6.86895	14.9771	14.865
28	Non-Tumor	60.1724	6.74934	53.423	2.09537	22.9918	14.3393	11.4632
28	Tumor	25.3868	0.132509	25.2543	3.40344	6.55033	8.78641	8.19891
29	Non-Tumor	26.5779	1.83796	24.74	1.25014	9.7865	7.18413	8.18901
29	Tumor	18.18	0.163225	18.0168	0.626413	3.64826	9.47799	7.77106
30	Non-Tumor	132.961	20.3111	112.65	3.43967	16.1268	11.5719	15.1003
30	Tumor	16.695	0.232	16.463	0.291	1.033	10.98	5.327
31	Non-Tumor	71.6641	2.89998	68.7641	1.36105	13.0757	25.8841	20.3267
31	Tumor	56.3881	1.43434	54.9538	0.929263	10.9847	24.1387	15.8234
32	Non-Tumor	81.2318	20.0256	61.2061	2.21669	12.9744	15.0058	13.3689
32	Tumor	44.8508	4.94268	39.9082	1.23024	5.72154	13.2199	12.114
33	Non-Tumor	56.3052	12.1058	44.1994	4.0521	13.3432	19.0888	12.9999
33	Tumor	54.3445	9.70169	44.6428	1.87358	10.1171	18.7528	14.4362
34	Non-Tumor	44.6807	2.49691	42.1838	0.640065	26.0632	16.513	12.8274
34	Tumor	26.6565	1.1279	25.5286	0.36767	5.59717	10.6981	9.60479
35	Non-Tumor	19.8193	0.263957	19.5553	1.02714	17.3074	8.11096	6.21376
35	Tumor	27.8993	0.239772	27.6595	0.808264	10.3834	15.4941	10.9848
36	Non-Tumor	76.2393	10.3834	65.8559	1.72543	29.7875	29.1305	17.3995
36	Tumor	101.344	8.95471	92.3896	2.91575	35.4189	48.1542	36.5049
37	Non-Tumor	95.9682	6.57984	89.3883	4.57039	13.6017	17.2903	21.9339
37	Tumor	41.7416	3.72409	38.0175	2.28894	10.0444	11.213	8.34706
38	Non-Tumor	64.1116	2.66507	61.4465	2.56924	60.0389	20.6745	19.0279
38	Tumor	93.4378	4.82253	88.6153	1.62321	21.3591	38.4223	31.6443
39	Non-Tumor	53.3021	3.99838	49.3037	3.14607	19.215	18.0031	17.6994
39	Tumor	16.8564	0.0258692	16.8306	0.591369	2.56405	7.51406	7.03833
40	Non-Tumor	67.8803	5.15064	62.7297	1.51383	19.7324	24.8659	23.035
40	Tumor	73.787	10.7947	62.9922	2.19695	26.3213	28.2134	19.2507
41	Non-Tumor	37.4982	0.80608	36.6921	1.57086	11.6244	14.7532	14.3048
41	Tumor	22.6279	0.307121	22.3208	0.848043	3.12469	15.5295	8.17827
42	Non-Tumor	48.6661	0.341958	48.3241	1.4185	7.3794	6.70877	8.47042
42	Tumor	142.313	1.1699	141.143	3.29242	25.934	50.2129	68.9511
43	Non-Tumor	60.748	3.04699	57.701	2.20098	10.476	28.4992	22.4937
43	Tumor	30.9731	0.79464	30.1785	0.843254	1.76379	17.3326	18.5694
44	Non-Tumor	65.5623	9.68928	55.8731	2.82971	12.8407	27.3295	23.9025
44	Tumor	73.2842	0.930165	72.3541	1.8667	6.26912	38.5989	44.2046
45	Non-Tumor	98.9973	31.8781	67.1191	3.87187	28.4898	20.4929	19.8602
45	Tumor	75.3699	4.12513	71.2448	1.67953	8.58127	24.0935	25.0937
46	Non-Tumor	46.2401	0.0840064	46.1561	1.03686	8.65759	14.1556	15.0611
46	Tumor	90.9811	7.90449	83.0766	2.9376	15.6296	33.766	43.8135
47	Non-Tumor	61.4652	3.21376	58.2515	3.04173	17.0362	20.1871	19.1737
47	Tumor	75.1825	1.61114	73.5713	3.04675	12.5185	24.082	19.8751
48	Non-Tumor	82.0434	8.08645	73.9569	1.86738	20.31	30.4062	27.1175
48	Tumor	57.772	6.25128	51.5207	1.86187	13.8019	19.8685	15.2321
49	Non-Tumor	54.8197	10.3481	44.4716	3.62037	19.0144	14.7929	12.7512
49	Tumor	139.944	11.305	128.639	5.25087	43.7947	40.5974	59.4959
50	Non-Tumor	70.2141	3.77475	66.4394	1.36069	27.8062	23.1848	17.5683
50	Tumor	35.418	1.68821	33.7298	0.833621	6.93867	13.4704	14.8378

## Sheet: Fractions of VEGFA-total
Case	Tissue Type	VEGFA-intron5	VEGFA-xxxb	VEGFA-189	VEGFA-165	VEGFA-121
		Fraction	Fraction	Fraction	Fraction	Fraction
Case	Tissue Type	VEGFA-intron5	VEGFA-xxxb	VEGFA-189	VEGFA-165	VEGFA-121
1	Non-Tumor	0.0815647	0.0187482	0.271431	0.382672	0.16715		Mean of Sum of transcript fractions:	0.996
1	Tumor	0.059428	0.00698141	0.176908	0.53795	0.352483		Confidence Interval of Mean (95%), Lower Boundary:	0.972
2	Non-Tumor	0.0459075	0.00843243	0.319465	0.3303	0.212404		Confidence Interval of Mean (95%), Upper Boundary:	1.021
2	Tumor	0.0386172	0.0144905	0.117615	0.373741	0.481083
3	Non-Tumor	0.0867598	0.00433692	0.615269	0.280764	0.181821
3	Tumor	0.0344855	0.0433902	0.133016	0.449908	0.280225
4	Non-Tumor	0.222125	0.00523263	0.262311	0.449344	0.213445
4	Tumor	0.19154	0.00504336	0.139184	0.414112	0.336966
5	Non-Tumor	0.0795778	0.0211992	0.506458	0.26965	0.162254
5	Tumor	0.027347	0.0144583	0.251675	0.37733	0.379441
6	Non-Tumor	0.0756004	0.00669688	0.422371	0.448594	0.276163
6	Tumor	0.0399242	0.00727197	0.183224	0.605676	0.266308
7	Non-Tumor	0.0432189	0.00632209	0.316797	0.43309	0.248654
7	Tumor	0.00586323	0.01341	0.0882173	0.541161	0.209275
8	Non-Tumor	0.0211923	0.00366988	0.302314	0.420801	0.232527
8	Tumor	0.0303626	0.00946537	0.018732	0.476758	0.388266
9	Non-Tumor	0.00550864	0.0265839	0.286484	0.443417	0.361309
9	Tumor	0.0142679	0.0110185	0.183722	0.562113	0.307169
10	Non-Tumor	0.119351	0.0053387	0.414462	0.312854	0.162346
10	Tumor	0.0359967	0.00802601	0.219489	0.377184	0.245012
11	Non-Tumor	0.0132189	0.0424221	0.241461	0.601216	0.294454
11	Tumor	0.0109504	0.0121311	0.079628	0.557934	0.352025
12	Non-Tumor	0.0580098	0.0154985	0.130484	0.345275	0.206209
12	Tumor	0.0739872	0.00851058	0.30224	0.437601	0.355126
13	Non-Tumor	0.322541	0.0277885	0.331633	0.249555	0.167069
13	Tumor	0.0383409	0.0140612	0.146508	0.45032	0.51317
14	Non-Tumor	0.0653992	0.0186697	0.475779	0.328548	0.219412
14	Tumor	0.0982682	0.0191296	0.138308	0.485932	0.348417
15	Non-Tumor	0.0699019	0.0182295	0.47011	0.521396	0.308246
15	Tumor	0.0631736	0.027558	0.167249	0.675464	0.263775
16	Non-Tumor	0.0583575	0.021705	0.324443	0.391352	0.284319
16	Tumor	0.0169978	0.0123413	0.0733497	0.327417	0.449678
17	Non-Tumor	0.0552186	0.0182096	0.341785	0.34128	0.297153
17	Tumor	0.100423	0.0178013	0.36263	0.362619	0.283182
18	Non-Tumor	0.119251	0.0252047	0.273211	0.379221	0.254519
18	Tumor	0.159663	0.0189158	0.108523	0.49396	0.293655
19	Non-Tumor	0.0394533	0.0149171	0.423158	0.369955	0.307214
19	Tumor	0.0626562	0.012178	0.227128	0.501957	0.32205
20	Non-Tumor	0.075708	0.0330861	0.218537	0.311161	0.31536
20	Tumor	0.00107431	0.0225976	0.0910595	0.273897	0.632769
21	Non-Tumor	0.134499	0.0157225	0.265655	0.245546	0.299354
21	Tumor	0.0681187	0.0265669	0.210903	0.458621	0.483253
22	Non-Tumor	0.0313365	0.0111333	0.196083	0.330063	0.410934
22	Tumor	0.00258242	0.0183232	0.116214	0.308582	0.471674
23	Non-Tumor	0.207343	0.00887887	0.203196	0.30961	0.238066
23	Tumor	0.230775	0.0106113	0.13505	0.266386	0.207829
24	Non-Tumor	0.101169	0.00448071	0.282715	0.296201	0.199276
24	Tumor	0.0418752	0.0102303	0.228105	0.418615	0.232038
25	Non-Tumor	0.0532863	0.0100891	0.288027	0.414513	0.296852
25	Tumor	0.223483	0.0174126	0.205068	0.364881	0.298987
26	Non-Tumor	0.0373077	0.0256848	0.34606	0.397625	0.257794
26	Tumor	0.0369612	0.00415806	0.169152	0.606144	0.149643
27	Non-Tumor	0.321497	0.0137382	0.38446	0.338494	0.195882
27	Tumor	0.0827505	0.0135714	0.188035	0.409988	0.406915
28	Non-Tumor	0.112034	0.0130615	0.382132	0.238321	0.190518
28	Tumor	0.00521341	0.0502851	0.258044	0.346127	0.322981
29	Non-Tumor	0.0690717	0.0176427	0.368251	0.270324	0.308133
29	Tumor	0.00896761	0.0129239	0.200691	0.521378	0.427478
30	Non-Tumor	0.154186	0.00173666	0.219562	0.440119	0.369048
30	Tumor	0.0138799	0.00653785	0.0618801	0.657729	0.319098
31	Non-Tumor	0.0404184	0.0071236	0.182474	0.361213	0.283656
31	Tumor	0.0254067	0.00618129	0.194823	0.421526	0.280634
32	Non-Tumor	0.347084	0.0138155	0.203019	0.238521	0.170029
32	Tumor	0.110072	0.0102884	0.127579	0.294774	0.270112
33	Non-Tumor	0.214748	0.0269936	0.237001	0.339048	0.230898
33	Tumor	0.178311	0.0129314	0.186183	0.345098	0.265659
34	Non-Tumor	0.0625383	0.00330282	0.32847	0.369392	0.188822
34	Tumor	0.0473513	0.00318006	0.118237	0.40113	0.236983
35	Non-Tumor	0.0189742	0.0099619	0.425171	0.25506	0.193491
35	Tumor	0.00961765	0.00667945	0.209573	0.55508	0.25896
36	Non-Tumor	0.152414	0.00521795	0.22001	0.381901	0.150103
36	Tumor	0.112974	0.00663334	0.1968	0.474916	0.236911
37	Non-Tumor	0.0708212	0.0265303	0.0942612	0.455674	0.153741
37	Tumor	0.0955718	0.0270476	0.109683	0.464856	0.129967
38	Non-Tumor	0.0465195	0.00923949	0.527332	0.322315	0.195204
38	Tumor	0.0577585	0.00400529	0.128721	0.411001	0.222744
39	Non-Tumor	0.0839467	0.0136083	0.202995	0.337587	0.218398
39	Tumor	0.00171744	0.00808861	0.0856544	0.445544	0.274623
40	Non-Tumor	0.0849142	0.00514178	0.163691	0.366136	0.223192
40	Tumor	0.163718	0.00686471	0.200871	0.382171	0.171593
41	Non-Tumor	0.0240564	0.00965847	0.174562	0.393241	0.250902
41	Tumor	0.0151889	0.00864079	0.0777589	0.685953	0.237711
42	Non-Tumor	0.0241639	0.0196435	0.339834	0.342159	0.304796
42	Tumor	0.00821083	0.00867757	0.182247	0.352859	0.484534
43	Non-Tumor	0.0500986	0.0135898	0.172465	0.469172	0.370303
43	Tumor	0.0137291	0.00910872	0.0436225	0.417056	0.341175
44	Non-Tumor	0.147612	0.0161888	0.195872	0.416877	0.3646
44	Tumor	0.00652546	0.009875	0.0679081	0.3833	0.26673
45	Non-Tumor	0.321629	0.0146699	0.287809	0.20702	0.200626
45	Tumor	0.054667	0.00835829	0.113865	0.319692	0.332962
46	Non-Tumor	0.00181459	0.00841062	0.187248	0.306156	0.325737
46	Tumor	0.0867776	0.0121107	0.171804	0.371158	0.481599
47	Non-Tumor	0.0522239	0.0185618	0.277193	0.328454	0.311964
47	Tumor	0.0307029	0.0203367	0.382526	0.379661	0.251254
48	Non-Tumor	0.0984464	0.00853725	0.247573	0.370638	0.330547
48	Tumor	0.108078	0.0120881	0.238923	0.343937	0.263675
49	Non-Tumor	0.188543	0.024771	0.346884	0.269865	0.232617
49	Tumor	0.067258	0.0217759	0.275435	0.255697	0.346792
50	Non-Tumor	0.0536968	0.00726878	0.396055	0.330226	0.250226
50	Tumor	0.0476089	0.00882821	0.195925	0.380353	0.418962

## Sheet: Fractions of VEGFA-spliced
Case	Tissue Type	VEGFA-xxxb	VEGFA-189	VEGFA-165	VEGFA-121
		Fraction	Fraction	Fraction	Fraction
Case	Tissue Type	VEGFA-xxxb	VEGFA-189	VEGFA-165	VEGFA-121
1	Non-Tumor	0.0204132	0.295536	0.416656	0.181994		Mean of Sum of transcript fractions:	0.998
1	Tumor	0.00742251	0.188086	0.571939	0.374754		Confidence Interval of Mean (95%), Lower Boundary:	0.971
2	Non-Tumor	0.00883817	0.334836	0.346192	0.222624		Confidence Interval of Mean (95%), Upper Boundary:	1.025
2	Tumor	0.0150726	0.122339	0.388753	0.500407
3	Non-Tumor	0.00474894	0.673721	0.307437	0.199095
3	Tumor	0.04494	0.137767	0.465977	0.290234
4	Non-Tumor	0.00672683	0.337214	0.577656	0.274395
4	Tumor	0.00623823	0.17216	0.512224	0.4168
5	Non-Tumor	0.023032	0.550246	0.292964	0.176282
5	Tumor	0.0148648	0.258751	0.387939	0.390109
6	Non-Tumor	0.00724457	0.456914	0.485281	0.298749
6	Tumor	0.00757437	0.190843	0.630863	0.277382
7	Non-Tumor	0.00660766	0.331107	0.452654	0.259886
7	Tumor	0.0134891	0.0887376	0.544352	0.210509
8	Non-Tumor	0.00374934	0.308859	0.429912	0.237561
8	Tumor	0.00976176	0.0193186	0.491687	0.400424
9	Non-Tumor	0.0267312	0.288071	0.445873	0.36331
9	Tumor	0.011178	0.186381	0.57025	0.311615
10	Non-Tumor	0.00606223	0.470633	0.355254	0.184348
10	Tumor	0.00832571	0.227685	0.391268	0.254161
11	Non-Tumor	0.0429904	0.244696	0.609269	0.298399
11	Tumor	0.0122654	0.0805096	0.564111	0.355923
12	Non-Tumor	0.0164529	0.13852	0.366538	0.218908
12	Tumor	0.00919057	0.326388	0.472564	0.3835
13	Non-Tumor	0.0410187	0.489525	0.36837	0.246612
13	Tumor	0.0146218	0.152349	0.468274	0.53363
14	Non-Tumor	0.0199761	0.509072	0.351539	0.234765
14	Tumor	0.0212143	0.15338	0.538887	0.386386
15	Non-Tumor	0.0195996	0.505441	0.560582	0.331412
15	Tumor	0.0294164	0.178527	0.721013	0.281562
16	Non-Tumor	0.0230501	0.34455	0.415606	0.30194
16	Tumor	0.0125547	0.0746181	0.333078	0.457454
17	Non-Tumor	0.0192738	0.361761	0.361226	0.31452
17	Tumor	0.0197885	0.403112	0.4031	0.314795
18	Non-Tumor	0.0286174	0.310203	0.430566	0.28898
18	Tumor	0.0225098	0.129143	0.587812	0.349448
19	Non-Tumor	0.0155298	0.440539	0.385151	0.319832
19	Tumor	0.012992	0.24231	0.53551	0.343577
20	Non-Tumor	0.0357961	0.236437	0.336648	0.341191
20	Tumor	0.0226219	0.0911574	0.274192	0.63345
21	Non-Tumor	0.0181658	0.306937	0.283704	0.345874
21	Tumor	0.0285089	0.22632	0.492146	0.518578
22	Non-Tumor	0.0114935	0.202427	0.340741	0.424228
22	Tumor	0.0183707	0.116514	0.309381	0.472895
23	Non-Tumor	0.0112014	0.256349	0.390598	0.300339
23	Tumor	0.0137948	0.175566	0.346305	0.27018
24	Non-Tumor	0.00498504	0.314537	0.32954	0.221706
24	Tumor	0.0106775	0.238075	0.436911	0.242179
25	Non-Tumor	0.010657	0.304239	0.437844	0.313561
25	Tumor	0.0224239	0.264087	0.469895	0.385036
26	Non-Tumor	0.0266802	0.359471	0.413034	0.267785
26	Tumor	0.00431764	0.175645	0.629408	0.155387
27	Non-Tumor	0.0202478	0.566629	0.498884	0.288698
27	Tumor	0.0147958	0.204999	0.446975	0.443625
28	Non-Tumor	0.0147094	0.430345	0.268389	0.214556
28	Tumor	0.0505486	0.259396	0.347941	0.324673
29	Non-Tumor	0.0189517	0.395574	0.290381	0.330996
29	Tumor	0.0130409	0.202507	0.526096	0.431346
30	Non-Tumor	0.00205324	0.259587	0.52035	0.436323
30	Tumor	0.00662987	0.0627511	0.666987	0.32359
31	Non-Tumor	0.00742365	0.19016	0.376427	0.295604
31	Tumor	0.00634243	0.199902	0.432514	0.28795
32	Non-Tumor	0.0211596	0.310942	0.365317	0.260414
32	Tumor	0.0115609	0.143359	0.331234	0.303521
33	Non-Tumor	0.0343757	0.301815	0.43177	0.294043
33	Tumor	0.0157376	0.226585	0.419985	0.323309
34	Non-Tumor	0.00352315	0.350383	0.394035	0.201418
34	Tumor	0.00333813	0.124114	0.421068	0.248762
35	Non-Tumor	0.0101546	0.433395	0.259993	0.197233
35	Tumor	0.00674432	0.211608	0.56047	0.261475
36	Non-Tumor	0.00615625	0.259573	0.450575	0.177095
36	Tumor	0.00747818	0.221865	0.535402	0.267085
37	Non-Tumor	0.0285524	0.101446	0.490405	0.165459
37	Tumor	0.0299058	0.121273	0.513978	0.143701
38	Non-Tumor	0.00969028	0.55306	0.33804	0.204728
38	Tumor	0.00425081	0.136611	0.436195	0.236398
39	Non-Tumor	0.0148554	0.221597	0.368523	0.238411
39	Tumor	0.00810252	0.0858017	0.446311	0.275096
40	Non-Tumor	0.00561891	0.17888	0.400111	0.243902
40	Tumor	0.00820861	0.240195	0.456988	0.205186
41	Non-Tumor	0.00989654	0.178865	0.402934	0.257087
41	Tumor	0.00877406	0.0789582	0.696532	0.241377
42	Non-Tumor	0.0201299	0.348249	0.350632	0.312343
42	Tumor	0.00874941	0.183756	0.35578	0.488545
43	Non-Tumor	0.0143065	0.18156	0.493916	0.389834
43	Tumor	0.00923552	0.0442297	0.422862	0.345925
44	Non-Tumor	0.0189923	0.229792	0.48907	0.427739
44	Tumor	0.00993986	0.0683542	0.385818	0.268482
45	Non-Tumor	0.0216251	0.424265	0.305172	0.295747
45	Tumor	0.00884163	0.12045	0.33818	0.352217
46	Non-Tumor	0.00842591	0.187588	0.306712	0.326329
46	Tumor	0.0132615	0.188129	0.406427	0.527362
47	Non-Tumor	0.0195846	0.292467	0.346552	0.329154
47	Tumor	0.0209809	0.394643	0.391687	0.259212
48	Non-Tumor	0.00946948	0.274607	0.41111	0.366642
48	Tumor	0.0135529	0.267874	0.385613	0.295626
49	Non-Tumor	0.0305266	0.427483	0.332568	0.286666
49	Tumor	0.0233461	0.295296	0.274134	0.371799
50	Non-Tumor	0.00768124	0.418528	0.348964	0.264425
50	Tumor	0.00926953	0.205719	0.399366	0.439906

## Sheet: Fractions of Sum of Isoforms
Case	Tissue Type	VEGFA-189	VEGFA-165	VEGFA-121
		Fraction	Fraction	Fraction
Case	Tissue Type	VEGFA-189	VEGFA-165	VEGFA-121
1	Non-Tumor	0.330508	0.465961	0.203531			Tissue Type	VEGFA-189	VEGFA-165	VEGFA-121
1	Tumor	0.165747	0.504009	0.330244		Average Fraction of Isoform	Non-Tumor	0.329602	0.392746	0.277652
2	Non-Tumor	0.370536	0.383104	0.24636			Tumor	0.17904	0.47233	0.34863
2	Tumor	0.120949	0.384334	0.494718
3	Non-Tumor	0.570828	0.260484	0.168688
3	Tumor	0.154106	0.52124	0.324654
4	Non-Tumor	0.283548	0.485725	0.230727
4	Tumor	0.156341	0.465157	0.378502
5	Non-Tumor	0.539726	0.287363	0.172912
5	Tumor	0.249567	0.37417	0.376263
6	Non-Tumor	0.368199	0.391058	0.240743
6	Tumor	0.173638	0.573987	0.252375
7	Non-Tumor	0.31726	0.433723	0.249017
7	Tumor	0.105189	0.645274	0.249537
8	Non-Tumor	0.316346	0.440334	0.24332
8	Tumor	0.0211959	0.539468	0.439336
9	Non-Tumor	0.262538	0.406353	0.331109
9	Tumor	0.174474	0.533819	0.291707
10	Non-Tumor	0.465865	0.351655	0.18248
10	Tumor	0.260773	0.44813	0.291097
11	Non-Tumor	0.212342	0.528713	0.258945
11	Tumor	0.0804659	0.563805	0.355729
12	Non-Tumor	0.191335	0.506292	0.302373
12	Tumor	0.276027	0.399648	0.324326
13	Non-Tumor	0.443207	0.333515	0.223278
13	Tumor	0.131989	0.405695	0.462316
14	Non-Tumor	0.464747	0.32093	0.214324
14	Tumor	0.142196	0.499592	0.358212
15	Non-Tumor	0.361692	0.40115	0.237158
15	Tumor	0.151153	0.610458	0.238389
16	Non-Tumor	0.324406	0.391308	0.284287
16	Tumor	0.0862488	0.384995	0.528757
17	Non-Tumor	0.348683	0.348167	0.30315
17	Tumor	0.359598	0.359587	0.280814
18	Non-Tumor	0.301241	0.418127	0.280631
18	Tumor	0.121101	0.55121	0.327689
19	Non-Tumor	0.384575	0.336223	0.279202
19	Tumor	0.216079	0.477538	0.306383
20	Non-Tumor	0.258605	0.368213	0.373182
20	Tumor	0.091267	0.274522	0.634211
21	Non-Tumor	0.327744	0.302936	0.36932
21	Tumor	0.182952	0.39784	0.419207
22	Non-Tumor	0.209249	0.352225	0.438526
22	Tumor	0.129635	0.344219	0.526146
23	Non-Tumor	0.270614	0.412334	0.317052
23	Tumor	0.22166	0.437226	0.341114
24	Non-Tumor	0.363298	0.380627	0.256076
24	Tumor	0.259577	0.476372	0.264052
25	Non-Tumor	0.288202	0.414765	0.297033
25	Tumor	0.235999	0.419917	0.344084
26	Non-Tumor	0.345549	0.397037	0.257413
26	Tumor	0.182879	0.655333	0.161787
27	Non-Tumor	0.41842	0.368395	0.213185
27	Tumor	0.187111	0.407973	0.404915
28	Non-Tumor	0.471203	0.293871	0.234926
28	Tumor	0.278319	0.373323	0.348358
29	Non-Tumor	0.388981	0.285541	0.325479
29	Tumor	0.174583	0.453551	0.371866
30	Non-Tumor	0.213431	0.427828	0.358742
30	Tumor	0.0595742	0.633219	0.307207
31	Non-Tumor	0.220554	0.436594	0.342852
31	Tumor	0.217198	0.469937	0.312865
32	Non-Tumor	0.331964	0.390015	0.27802
32	Tumor	0.184239	0.425688	0.390073
33	Non-Tumor	0.293701	0.420162	0.286137
33	Tumor	0.233622	0.433029	0.333349
34	Non-Tumor	0.370448	0.4166	0.212952
34	Tumor	0.156326	0.53035	0.313324
35	Non-Tumor	0.486621	0.291924	0.221455
35	Tumor	0.204739	0.542275	0.252987
36	Non-Tumor	0.292561	0.507837	0.199602
36	Tumor	0.21659	0.522674	0.260735
37	Non-Tumor	0.133955	0.647562	0.218483
37	Tumor	0.155688	0.659833	0.184479
38	Non-Tumor	0.504696	0.308479	0.186824
38	Tumor	0.168822	0.539042	0.292137
39	Non-Tumor	0.267458	0.44479	0.287752
39	Tumor	0.106294	0.552907	0.340799
40	Non-Tumor	0.21738	0.486224	0.296396
40	Tumor	0.266183	0.506432	0.227385
41	Non-Tumor	0.213217	0.48032	0.306462
41	Tumor	0.0776484	0.684978	0.237373
42	Non-Tumor	0.344383	0.34674	0.308876
42	Tumor	0.178737	0.346062	0.475201
43	Non-Tumor	0.17043	0.463636	0.365934
43	Tumor	0.054402	0.520115	0.425483
44	Non-Tumor	0.200412	0.426539	0.37305
44	Tumor	0.0945876	0.53389	0.371522
45	Non-Tumor	0.413843	0.297675	0.288482
45	Tumor	0.148548	0.41707	0.434382
46	Non-Tumor	0.22859	0.373752	0.397657
46	Tumor	0.167685	0.362261	0.470054
47	Non-Tumor	0.302081	0.357945	0.339974
47	Tumor	0.377453	0.374625	0.247922
48	Non-Tumor	0.260944	0.390656	0.3484
48	Tumor	0.282236	0.406288	0.311476
49	Non-Tumor	0.408403	0.317725	0.273871
49	Tumor	0.313734	0.291251	0.395014
50	Non-Tumor	0.405583	0.338171	0.256246
50	Tumor	0.196862	0.382172	0.420966
